# Supplementary material for: Discovery of Natural Lead Compound from Dendrobium sp. against SARS-CoV-2 Infection
Source: Pharmaceuticals (Basel). 2022 May 18;15(5):620. doi: 10.3390/ph15050620 (PMC9143658; doi:10.3390/ph15050620)
Supplement: Supplementary file 1 [file pharmaceuticals-15-00620-s001.zip]

Archive with 1 entries (1 files):
- pharmaceuticals-1694518-supplementary.pdf
